# Supplementary material for: Temporal patterns and geographic heterogeneity of Zika virus (ZIKV) outbreaks in French Polynesia and Central America
Source: PeerJ. 2017 Mar 21;5:e3015. doi: 10.7717/peerj.3015 (PMC5363263; doi:10.7717/peerj.3015)
Supplement: Table S1 — Raw data used for model fit [file peerj-05-3015-s001.xlsx]

## Sheet: 工作表1
Year	Week	French Polynesia			Year	Week	Colombia	Guatemala	Suriname	Saint Martin	Puerto Rico
2013	41	90			2015	32	53
	42	233				33	37
	43	412				34	17
	44	375				35	24
	45	378				36	30
	46	617				37	44		0
	47	789				38	52		0
	48	1003				39	98		0
	49	1078				40	66		3	0	0
	50	933				41	83		5	0	0
	51	733				42	66		3	0	0
	52	564				43	30		3	0	0
2014	1	413				44	50		11	0	0
	2	383				45	33		11	0	0
	3	346				46	52	14	11	0	0
	4	260				47	63	11	18	0	0
	5	254				48	89	6	20	0	0
	6	148				49	90	13	33	0	0
	7	91				50	100	13	14	0	0
	8	88				51	119	6	22	0	0
	9	62				52	222	5	17	1	9
	10	41			2016	1	316	19	68	0	4
	11	34				2	501	8	53	0	4
	12	33				3	621	16	85	0	4
	13	20				4	626	40	76	5	9
						5	530	45	32	2	57
						6	417	38	39	9	72
						7	344	29	3	8	67
						8	328	26	0	2	72
						9	323	15	0	3	41
						10	233	6	0	0	11
						11	154	7	0	0	22
						12	128	0	0	6	64
						13	145	11	0	6	114
						14	100	6	0	1	76
						15	58	5	0	11	81
						16	15	7	0	7	78
						17	2	10	0	21	140
						18	0	8	0	1	183
						19		9	0	16
						20		9
						21		11
						22		1
						23		10
						24		0
						25		5
						26		0
						27		3
						28		0

## Sheet: 工作表2
date	tahiti	Iles sous-le-vent	moorea	Tuamotu-Gambier	marquises	australes
2011-10-13	49	0	0	0	0	0
2018-10-13	189	0	0	2	0	0
2025-10-13	326	14	4	15	10	0
2001-11-13	265	21	13	22	10	0
2008-11-13	258	37	12	16	10	0
2015-11-13	461	48	23	29	10	0
2022-11-13	613	67	22	31	9	0
2029-11-13	748	97	45	40	24	1
2006-12-13	722	129	54	58	26	40
2013-12-13	549	117	89	65	38	25
2020-12-13	318	148	46	70	63	37
2027-12-13	134	143	48	67	48	72
2003-01-14	105	145	37	36	22	67
2010-01-14	101	114	38	35	35	58
2017-01-14	88	85	18	49	43	60
2024-01-14	56	44	2	28	37	89
1931-01-14	47	41	6	28	35	92
2007-02-14	19	17	0	21	14	71
2014-02-14	12	16	0	3	11	42
2021-02-14	15	7	4	3	10	41
2028-02-14	10	3	0	3	8	29
2007-03-14	7	0	1	0	2	21
2014-03-14	2	3	0	0	4	14
2021-03-14	0	1	0	0	11	9
2028-03-14	0	0	0	0	0	7
